# Supplementary material for: Removal of Malachite Green by Poly(acrylamide-co-acrylic acid) Hydrogels: Analysis of Coulombic and Hydrogen Bond Donor–Acceptor Interactions
Source: Gels. 2023 Dec 1;9(12):946. doi: 10.3390/gels9120946 (PMC10742954; doi:10.3390/gels9120946)
Supplement: Supplementary file 1 [file gels-09-00946-s001.zip]

Archive with 1 entries (1 files):
- gels-2688763-supplementary.pdf
